# Supplementary material for: The public health co-benefits of strategies consistent with net-zero emissions: a systematic review
Source: Lancet Planet Health. Author manuscript; Available in PMC 2025 Dec 1. (PMC7618420; doi:10.1016/S2542-5196(24)00330-9)
Supplement: Supplementary Materials [file EMS211168-supplement-Supplementary_Materials.zip]

Archive with 2 entries (2 files):
- 1-s2.0-S2542519624003309-mmc2.pdf
- 1-s2.0-S2542519624003309-mmc1.pdf
